# Supplementary material for: Efficacy and Safety of Acetabular Cup without Screw Fixation in Total Hip Arthroplasty: A Systematic Review and Meta-Analysis
Source: Medicina (Kaunas). 2022 Aug 5;58(8):1058. doi: 10.3390/medicina58081058 (PMC9413682; doi:10.3390/medicina58081058)
Supplement: Supplementary file 1 [file medicina-58-01058-s001.zip]

Archive with 1 entries (1 files):
- medicina-1803702-supplementary.pdf
